# Supplementary material for: Coupling Between Carbon and Nitrogen Metabolic Processes Mediated by Coastal Microbes in Synechococcus-Derived Organic Matter Addition Incubations
Source: Front Microbiol. 2020 May 25;11:1041. doi: 10.3389/fmicb.2020.01041 (PMC7261836; doi:10.3389/fmicb.2020.01041)
Supplement: Supplementary file 2 [file Data_Sheet_1.xlsx]

## Sheet: S05
phase Ⅰ-Ⅱ			phase Ⅱ-Ⅲ			phase Ⅰ-Ⅲ
class	otu number	percentage（%）	class	otu number	percentage（%）	class	otu number	percentage（%）
Thermoplasmata	8	1.15274	Acidimicrobiia	6	2.48963	Marine_Group_I	13	1.84922
Marine_Group_I	2	0.288184	Flavobacteriia	8	3.3195	uncultured_archaeon	1	0.142248
Holophagae	4	0.576369	Sphingobacteriia	1	0.414938	Solibacteres	4	0.56899
Acidimicrobiia	94	13.5447	Caldilineae	2	0.829876	Subgroup_22	2	0.284495
Nitriliruptoria	2	0.288184	BD2-11_terrestrial_group	3	1.24481	Subgroup_6	16	2.27596
Bacteroidetes_Incertae_Sedis	12	1.72911	uncultured_bacterium	3	1.24481	Subgroup_9	2	0.284495
Bacteroidia	2	0.288184	028H05-P-BN-P5	1	0.414938	Acidimicrobiia	67	9.53058
Cytophagia	2	0.288184	BD7-11	3	1.24481	Actinobacteria	17	2.41821
Flavobacteriia	52	7.4928	OM190	3	1.24481	Nitriliruptoria	14	1.99147
Sphingobacteriia	22	3.17003	Phycisphaerae	2	0.829876	Bacteroidetes_Incertae_Sedis	4	0.56899
Bacilli	2	0.288184	Planctomycetacia	34	14.1079	Cytophagia	9	1.28023
Clostridia	4	0.576369	Alphaproteobacteria	40	16.5975	Flavobacteriia	8	1.13798
BD2-11_terrestrial_group	48	6.91643	Deltaproteobacteria	21	8.71369	Sphingobacteriia	9	1.28023
uncultured_bacterium	4	0.576369	Gammaproteobacteria	83	34.4398	uncultured_bacterium	22	3.12945
Nitrospinia	2	0.288184	Thermoplasmata	1	0.414938	Chlamydiae	1	0.142248
028H05-P-BN-P5	4	0.576369	Marine_Group_I	3	1.24481	Anaerolineae	1	0.142248
OM190	32	4.61095	Solibacteres	1	0.414938	Ardenticatenia	3	0.426743
Phycisphaerae	10	1.44092	Subgroup_6	8	3.3195	Caldilineae	3	0.426743
Planctomycetacia	36	5.18732	Actinobacteria	2	0.829876	JG30-KF-CM66	3	0.426743
Alphaproteobacteria	124	17.8674	Bacteroidetes_Incertae_Sedis	2	0.829876	S085	1	0.142248
Betaproteobacteria	14	2.01729	Cytophagia	2	0.829876	SAR202_clade	19	2.7027
Deltaproteobacteria	56	8.06916	JG30-KF-CM66	1	0.414938	Deferribacteres_Incertae_Sedis	6	0.853485
Gammaproteobacteria	150	21.6138	SAR202_clade	1	0.414938	Deinococci	1	0.142248
Proteobacteria_Incertae_Sedis	2	0.288184	Clostridia	1	0.414938	Bacilli	1	0.142248
Spirochaetes	2	0.288184	Nitrospira	1	0.414938	Clostridia	3	0.426743
OPB35_soil_group	2	0.288184	marine_metagenome	1	0.414938	BD2-11_terrestrial_group	5	0.711238
Opitutae	2	0.288184	unidentified	1	0.414938	Lentisphaeria	2	0.284495
			Pla3_lineage	1	0.414938	MD2898-B26	1	0.142248
			Betaproteobacteria	2	0.829876	Nitrospinia	5	0.711238
			SPOTSOCT00m83	2	0.829876	Nitrospira	2	0.284495
			Verrucomicrobiae	1	0.414938	marine_metagenome	4	0.56899
						unidentified	8	1.13798
						BD7-11	3	0.426743
						OM190	39	5.54765
						Phycisphaerae	15	2.13371
						Pla3_lineage	4	0.56899
						Planctomycetacia	59	8.3926
						Alphaproteobacteria	179	25.4623
						Betaproteobacteria	7	0.995733
						BJGMM-U56	1	0.142248
						Deltaproteobacteria	21	2.9872
						Elev-16S-509	3	0.426743
						Gammaproteobacteria	100	14.2248
						JTB23	3	0.426743
						SPOTSOCT00m83	8	1.13798
						Arctic97B-4_marine_group	1	0.142248
						OPB35_soil_group	1	0.142248
						Verrucomicrobiae	2	0.284495
The results of SIMPER analysis. We classified the OTUs (P<0.05) into class level and combined the DNA and RNA data.

## Sheet: S03
phase Ⅰ-Ⅱ			phase Ⅱ-Ⅲ			phase Ⅰ-Ⅲ
class	otu number	percentage（%）	class	otu number	percentage（%）	class	otu number	percentage（%）
Thermoplasmata	3	0.49505	Acidimicrobiia	49	23.3333	Thermoplasmata	2	0.286533
Holophagae	4	0.660066	Bacteroidetes_Incertae_Sedis	14	6.66667	Marine_Group_I	16	2.29226
Subgroup_22	1	0.165017	Flavobacteriia	36	17.1429	uncultured_archaeon	1	0.143266
Acidimicrobiia	167	27.5578	uncultured_bacterium	3	1.42857	Solibacteres	1	0.143266
Actinobacteria	9	1.48515	OM190	2	0.952381	Subgroup_22	1	0.143266
Nitriliruptoria	3	0.49505	Phycisphaerae	6	2.85714	Subgroup_6	6	0.859599
Bacteroidetes_Incertae_Sedis	23	3.79538	Planctomycetacia	12	5.71429	Subgroup_9	3	0.429799
Cytophagia	2	0.330033	Alphaproteobacteria	25	11.9048	Acidimicrobiia	34	4.87106
Flavobacteriia	89	14.6865	Deltaproteobacteria	3	1.42857	Actinobacteria	11	1.57593
Sphingobacteriia	17	2.80528	Gammaproteobacteria	41	19.5238	Bacteroidetes_Incertae_Sedis	3	0.429799
Clostridia	1	0.165017	Holophagae	1	0.47619	Cytophagia	5	0.716332
uncultured_bacterium	6	0.990099	Actinobacteria	1	0.47619	Flavobacteriia	19	2.72206
OM190	7	1.15512	JG30-KF-CM66	1	0.47619	Sphingobacteriia	3	0.429799
Phycisphaerae	7	1.15512	SAR202_clade	3	1.42857	Chlamydiae	2	0.286533
Planctomycetacia	16	2.64026	Clostridia	1	0.47619	Anaerolineae	2	0.286533
Alphaproteobacteria	85	14.0264	Nitrospinia	1	0.47619	Ardenticatenia	3	0.429799
Betaproteobacteria	22	3.63036	unidentified	1	0.47619	Caldilineae	4	0.573066
Deltaproteobacteria	9	1.48515	ARKICE-90	1	0.47619	JG30-KF-CM66	5	0.716332
Gammaproteobacteria	112	18.4818	Betaproteobacteria	7	3.33333	S085	2	0.286533
Opitutae	1	0.165017	SPOTSOCT00m83	1	0.47619	SAR202_clade	28	4.01146
SAR202_clade	18	2.9703	Spirochaetes	1	0.47619	Deferribacteres_Incertae_Sedis	5	0.716332
028H05-P-BN-P5	1	0.165017				Deinococci	1	0.143266
ARKICE-90	1	0.165017				Bacilli	1	0.143266
Proteobacteria_Incertae_Sedis	1	0.165017				Clostridia	2	0.286533
SPOTSOCT00m83	1	0.165017				BD2-11_terrestrial_group	20	2.86533
						PAUC43f_marine_benthic_group	1	0.143266
						uncultured_bacterium	26	3.72493
						uncultured_marine_bacterium	1	0.143266
						Nitrospinia	9	1.2894
						Nitrospira	3	0.429799
						marine_metagenome	3	0.429799
						uncultured_organism	1	0.143266
						unidentified	3	0.429799
						BD7-11	2	0.286533
						OM190	48	6.87679
						Phycisphaerae	11	1.57593
						Pla3_lineage	5	0.716332
						Planctomycetacia	63	9.02579
						Alphaproteobacteria	184	26.361
						Betaproteobacteria	15	2.149
						Deltaproteobacteria	27	3.86819
						Elev-16S-509	4	0.573066
						Gammaproteobacteria	97	13.8968
						JTB23	5	0.716332
						Proteobacteria_Incertae_Sedis	2	0.286533
						SPOTSOCT00m83	6	0.859599
						Spirochaetes	2	0.286533
The results of SIMPER analysis. We classified the OTUs (P<0.05) into class level and combined the DNA and RNA data.
